# Supplementary material for: Advances and Challenges in Understanding Atmospheric Oxidizing Capacity in China: Insights from Chemical Mechanisms and Model Applications
Source: Toxics. 2026 Feb 8;14(2):159. doi: 10.3390/toxics14020159 (PMC12944996; doi:10.3390/toxics14020159)
Supplement: Supplementary file 1 [file toxics-14-00159-s001.zip]

Archive with 1 entries (1 files):
- toxics-4094177-supplementary.pdf
